# Supplementary material for: Redetermination of 4-cyano­pyridine N-oxide
Source: Acta Crystallogr Sect E Struct Rep Online. 2012 Aug 31;68(Pt 9):o2805. doi: 10.1107/S1600536812036690 (PMC3435831; doi:10.1107/S1600536812036690)
Supplement: Supplementary file 2 [file e-68-o2805-Isup2.hkl]

# 
# h,k,l, Fc-squared, Fo-squared, sigma(Fo-squared) and status flag 
# 
data_I
_shelx_title ' import in P 21/c' 
_shelx_refln_list_code          4 
_shelx_F_calc_maximum       36.49 
_exptl_crystal_F_000       248.00 
_reflns_d_resolution_high  0.7675 
 
loop_ 
 _symmetry_equiv_pos_as_xyz 
 'x, y, z' 
 '-x, y+1/2, -z+1/2' 
 '-x, -y, -z' 
 'x, -y-1/2, z-1/2' 
 
_cell_length_a     7.8743 
_cell_length_b     6.0582 
_cell_length_c    11.6278 
_cell_angle_alpha  90.000 
_cell_angle_beta   91.973 
_cell_angle_gamma  90.000 
 
_shelx_F_squared_multiplier     1.000 
 
loop_ 
 _refln_index_h 
 _refln_index_k 
 _refln_index_l 
 _refln_F_squared_calc 
 _refln_F_squared_meas 
 _refln_F_squared_sigma 
 _refln_observed_status 
   1   0   0      225.32       55.49      2.24 o 
   2   0   0      642.09      450.28     10.35 o 
   3   0   0      392.08      321.47     10.73 o 
   4   0   0       41.80       42.16      2.38 o 
   5   0   0       85.13       83.84      2.46 o 
   6   0   0       11.27       10.05      0.49 o 
   7   0   0       85.66       90.26      2.92 o 
   8   0   0        0.94        0.90      0.43 o 
   9   0   0       26.36       29.71      1.03 o 
  10   0   0        0.09       -0.29      0.56 o 
   1   1   0      126.96      100.76      1.47 o 
   3   1   0      155.84      137.01      3.41 o 
   4   1   0        0.07        0.25      0.12 o 
   5   1   0       60.69       60.16      1.20 o 
   6   1   0        3.37        3.32      0.40 o 
   7   1   0        7.70        8.94      0.37 o 
   8   1   0        0.42        0.38      0.19 o 
   9   1   0       14.55       14.08      0.50 o 
  10   1   0        0.05       -0.34      0.51 o 
   0   2   0      612.29      512.93     11.30 o 
   1   2   0      107.89       94.77      1.55 o 
   2   2   0       62.72       63.13      0.88 o 
   3   2   0        1.42        1.62      0.10 o 
   4   2   0      175.95      181.42      3.99 o 
   5   2   0       20.65       21.68      0.56 o 
   6   2   0        6.74        6.25      0.23 o 
   7   2   0       18.47       20.21      0.74 o 
   8   2   0        3.67        4.11      0.24 o 
   9   2   0        0.04        0.06      0.32 o 
   1   3   0       36.85       35.06      0.64 o 
   2   3   0       99.43       89.10      1.55 o 
   3   3   0        1.49        2.02      0.11 o 
   4   3   0        3.15        2.26      0.12 o 
   5   3   0       82.28       90.43      1.72 o 
   6   3   0       59.00       69.24      1.43 o 
   7   3   0       46.55       55.21      1.42 o 
   8   3   0        1.76        1.51      0.34 o 
   9   3   0        0.12        0.17      0.36 o 
   0   4   0       62.36       65.56      2.33 o 
   1   4   0       19.46       20.61      0.50 o 
   2   4   0        5.53        4.38      0.17 o 
   3   4   0      211.17      219.47      3.28 o 
   4   4   0      259.60      297.33      5.75 o 
   5   4   0      166.47      198.72      7.01 o 
   6   4   0        7.44        7.54      0.30 o 
   7   4   0        3.21        3.25      1.10 o 
   8   4   0        0.35       -0.17      0.35 o 
   1   5   0       60.93       67.91      1.48 o 
   2   5   0        6.69        7.88      0.40 o 
   3   5   0      134.11      152.57      3.58 o 
   4   5   0        3.30        3.21      0.25 o 
   5   5   0        6.00        6.68      0.67 o 
   6   5   0        8.48        6.96      0.82 o 
   0   6   0        8.20        9.21      0.51 o 
   1   6   0       53.31       58.81      1.83 o 
   2   6   0        1.34        1.20      0.22 o 
   3   6   0        1.59        2.32      0.29 o 
   4   6   0        0.10       -0.09      0.19 o 
   5   6   0        0.65       -0.10      0.29 o 
   6   6   0        0.01        0.28      0.70 o 
   1   7   0        1.47        1.48      0.25 o 
   2   7   0        4.11        4.01      0.39 o 
   3   7   0        5.28        5.45      0.34 o 
   4   7   0        1.58        1.49      0.39 o 
 -10   1   1        0.55        0.09      0.31 o 
  -9   1   1        1.02        0.59      0.24 o 
  -8   1   1        0.01       -0.15      0.18 o 
  -7   1   1       18.74       19.33      0.65 o 
  -6   1   1        6.55        7.22      0.52 o 
  -5   1   1        4.33        2.80      0.23 o 
  -4   1   1      301.90      283.00      6.51 o 
  -3   1   1        0.95        1.06      0.11 o 
  -1   1   1        2.75        2.15      0.10 o 
   1   1   1      155.80      111.13      6.27 o 
   3   1   1       37.79       40.18      0.70 o 
   4   1   1      245.45      230.66      3.97 o 
   5   1   1      119.75      128.03      2.09 o 
   6   1   1       11.62       10.56      0.27 o 
   7   1   1       50.35       58.48      1.21 o 
   8   1   1        0.64        0.48      0.17 o 
   9   1   1        0.05        0.55      0.21 o 
  10   1   1        0.85        0.94      0.34 o 
  -9   2   1       20.34       23.84      0.76 o 
  -8   2   1        6.13        5.85      0.57 o 
  -7   2   1        5.49        5.67      0.44 o 
  -6   2   1        1.53        1.73      0.32 o 
  -5   2   1        4.36        4.58      0.19 o 
  -3   2   1       10.32       11.36      0.42 o 
  -2   2   1       51.77       48.96      0.99 o 
  -1   2   1        2.45        2.56      0.10 o 
   0   2   1     1331.23     1212.36     37.80 o 
   1   2   1      110.09      105.18      1.76 o 
   2   2   1      401.28      385.80      5.80 o 
   3   2   1       52.57       51.30      0.95 o 
   4   2   1        0.02        1.06      0.09 o 
   5   2   1       35.78       35.94      0.74 o 
   6   2   1       17.18       19.28      0.56 o 
   7   2   1       38.92       47.27      1.61 o 
   8   2   1        0.13       -0.02      0.14 o 
   9   2   1        0.00       -0.03      0.28 o 
  -9   3   1        0.14       -0.28      0.35 o 
  -8   3   1        7.09        6.84      0.36 o 
  -7   3   1       73.69       88.08      2.68 o 
  -6   3   1        6.05        6.81      0.48 o 
  -5   3   1       56.71       60.83      2.91 o 
  -4   3   1        1.42        0.94      0.15 o 
  -3   3   1        6.35        5.61      0.25 o 
  -2   3   1       75.51       79.24      1.25 o 
  -1   3   1        0.03        0.31      0.13 o 
   0   3   1        7.83        9.27      0.25 o 
   1   3   1       32.08       31.52      0.60 o 
   2   3   1      533.33      558.98     10.82 o 
   3   3   1        6.23        5.15      0.27 o 
   4   3   1       13.73       15.56      0.45 o 
   5   3   1       89.75       91.74      4.86 o 
   6   3   1       33.00       33.86      2.23 o 
   7   3   1        2.44        1.49      0.27 o 
   8   3   1        1.46        0.98      0.26 o 
   9   3   1        3.63        2.93      0.41 o 
  -8   4   1        4.56        3.72      0.43 o 
  -7   4   1        0.03       -0.07      0.20 o 
  -6   4   1        5.31        5.08      0.27 o 
  -5   4   1      162.11      184.93      3.64 o 
  -4   4   1        4.30        4.18      0.19 o 
  -3   4   1        2.28        2.74      0.29 o 
  -2   4   1        4.06        3.47      0.17 o 
  -1   4   1        7.25        5.55      0.35 o 
   0   4   1        1.41        0.90      0.19 o 
   1   4   1       22.03       24.43      0.58 o 
   2   4   1       25.17       26.70      0.63 o 
   3   4   1      210.57      213.10      3.63 o 
   4   4   1        2.13        2.48      0.31 o 
   5   4   1       13.62       14.76      0.90 o 
   6   4   1        6.23        6.32      0.64 o 
   7   4   1        0.15       -0.05      0.44 o 
   8   4   1        1.42        0.61      0.33 o 
  -7   5   1        0.13        0.82      0.45 o 
  -6   5   1       12.20       10.85      0.46 o 
  -5   5   1        4.35        3.79      0.24 o 
  -4   5   1       20.22       21.40      0.69 o 
  -3   5   1      152.07      171.66      2.78 o 
  -2   5   1        3.47        2.89      0.20 o 
  -1   5   1        1.52        1.28      0.21 o 
   0   5   1        2.58        2.78      0.21 o 
   1   5   1      189.96      204.17      4.08 o 
   2   5   1       65.95       70.47      1.60 o 
   3   5   1      142.39      159.99      2.94 o 
   4   5   1       26.22       26.63      0.89 o 
   5   5   1        3.82        3.55      0.79 o 
   6   5   1        5.70        5.33      0.45 o 
  -6   6   1        2.99        2.02      0.76 o 
  -5   6   1       10.68       11.52      1.72 o 
  -4   6   1        4.15        3.80      0.24 o 
  -3   6   1        0.39        0.24      0.18 o 
  -2   6   1        4.80        4.65      0.33 o 
  -1   6   1      126.61      148.83      3.28 o 
   0   6   1       13.74       16.02      0.57 o 
   1   6   1       42.83       48.37      1.19 o 
   2   6   1        1.07        1.07      0.30 o 
   3   6   1       14.34       16.41      0.50 o 
   4   6   1        0.02        0.19      0.25 o 
   5   6   1        0.72        0.79      0.29 o 
   6   6   1        5.54        5.05      0.52 o 
  -4   7   1        2.21        2.10      0.32 o 
  -3   7   1       24.91       27.05      2.61 o 
  -2   7   1        1.47        1.31      0.23 o 
  -1   7   1       23.19       25.88      1.02 o 
   0   7   1        0.03        0.07      0.38 o 
   1   7   1        7.36        7.70      0.41 o 
   2   7   1        0.28        0.13      0.43 o 
   3   7   1        7.25        6.77      0.44 o 
   4   7   1        0.18       -0.14      0.55 o 
  -9   0   2       12.38       11.21      1.84 o 
  -8   0   2        2.21        2.41      0.51 o 
  -7   0   2       22.77       27.17      1.48 o 
  -6   0   2        4.20        3.08      0.44 o 
  -5   0   2        0.08       -0.28      0.29 o 
  -4   0   2      232.73      233.88      6.02 o 
  -3   0   2       55.23       47.16      1.94 o 
  -1   0   2        6.59        6.30      0.23 o 
   1   0   2      255.93      209.91      3.40 o 
   2   0   2      282.29      228.53      3.73 o 
   3   0   2       78.62       71.63      1.47 o 
   4   0   2       20.29       19.12      0.59 o 
   5   0   2       68.96       75.03      2.00 o 
   6   0   2       11.61       12.75      1.18 o 
   7   0   2       90.11      108.01      2.44 o 
   8   0   2        0.57        0.99      0.31 o 
   9   0   2        3.61        3.28      0.34 o 
  10   0   2        0.79       -0.26      0.70 o 
 -10   1   2        1.42        1.84      0.58 o 
  -9   1   2        5.89        6.01      0.43 o 
  -8   1   2        0.04        0.06      0.27 o 
  -7   1   2        1.15        0.75      0.18 o 
  -6   1   2        0.83        0.75      0.16 o 
  -5   1   2       56.19       60.98      1.32 o 
  -4   1   2      667.82      715.27     23.67 o 
  -3   1   2       16.16       14.77      0.53 o 
  -1   1   2       53.52       40.13      0.90 o 
   1   1   2        0.27        0.07      0.05 o 
   2   1   2      284.55      269.22      4.91 o 
   3   1   2       71.02       68.17      1.00 o 
   4   1   2        4.20        3.54      0.13 o 
   5   1   2       81.86       83.35      1.65 o 
   6   1   2       11.13       12.96      0.56 o 
   7   1   2        0.00        0.21      0.22 o 
   8   1   2        0.01        0.05      0.17 o 
   9   1   2        1.81        1.33      0.25 o 
  -9   2   2       19.56       21.08      0.93 o 
  -8   2   2        6.40        7.41      0.37 o 
  -7   2   2       14.76       17.20      0.65 o 
  -6   2   2       82.31       87.90      1.80 o 
  -5   2   2       12.54       12.07      0.42 o 
  -3   2   2      106.34      101.99      1.84 o 
  -2   2   2       88.96       85.98      2.39 o 
  -1   2   2       49.18       45.33      0.71 o 
   0   2   2      584.64      501.56      9.11 o 
   1   2   2       35.37       31.63      0.90 o 
   2   2   2        0.41        0.15      0.10 o 
   3   2   2      413.58      414.11      6.63 o 
   4   2   2       41.40       40.78      0.80 o 
   5   2   2       69.13       80.93      2.44 o 
   6   2   2       12.52       12.89      0.27 o 
   7   2   2        0.09        0.14      0.09 o 
   8   2   2        4.46        4.77      0.36 o 
   9   2   2        7.80        7.05      0.71 o 
  -9   3   2        1.83        1.66      0.34 o 
  -8   3   2       25.56       25.39      0.82 o 
  -7   3   2       63.04       75.50      1.52 o 
  -6   3   2      113.52      129.06      2.61 o 
  -5   3   2        2.88        2.95      0.29 o 
  -4   3   2        8.13        7.16      0.34 o 
  -3   3   2        5.50        4.11      0.17 o 
  -2   3   2       23.83       23.09      0.67 o 
  -1   3   2      216.41      233.78      4.50 o 
   0   3   2        9.52       11.33      0.27 o 
   1   3   2      105.89      111.52      2.16 o 
   2   3   2      377.08      370.35      5.93 o 
   3   3   2       42.66       44.70      0.93 o 
   4   3   2       44.88       37.91      0.77 o 
   5   3   2      120.08      136.92      3.40 o 
   6   3   2       40.72       42.87      1.16 o 
   7   3   2        1.70        1.40      0.32 o 
   8   3   2        6.91        5.05      0.35 o 
   9   3   2        2.02        0.66      0.40 o 
  -8   4   2        3.75        2.67      0.56 o 
  -7   4   2       14.84       13.19      0.86 o 
  -6   4   2       35.04       39.98      1.82 o 
  -5   4   2       96.66      108.86      4.26 o 
  -4   4   2        1.88        1.61      0.18 o 
  -3   4   2        7.05        8.06      0.32 o 
  -2   4   2       19.08       19.32      0.38 o 
  -1   4   2        0.01        0.03      0.15 o 
   0   4   2        0.77        0.16      0.13 o 
   1   4   2       32.43       30.77      0.63 o 
   2   4   2      114.56      117.20      2.27 o 
   3   4   2      240.37      251.17      4.16 o 
   4   4   2       43.01       44.34      1.05 o 
   5   4   2        1.96        1.22      0.29 o 
   6   4   2        8.71        7.79      0.70 o 
   7   4   2        1.84        1.23      0.27 o 
   8   4   2        1.37        0.66      0.36 o 
  -7   5   2        6.68        5.92      0.78 o 
  -6   5   2        8.27        7.56      0.37 o 
  -5   5   2        2.36        1.06      0.25 o 
  -4   5   2        1.70        1.70      0.18 o 
  -3   5   2       22.35       23.10      0.66 o 
  -2   5   2        1.00        0.91      0.13 o 
  -1   5   2        0.00        0.12      0.15 o 
   0   5   2        0.54        0.22      0.15 o 
   1   5   2      209.39      224.29      4.43 o 
   2   5   2       37.28       38.82      0.93 o 
   3   5   2        0.47        0.24      0.13 o 
   4   5   2        4.52        4.29      0.35 o 
   5   5   2        0.99        0.85      0.22 o 
   6   5   2        1.70        1.34      0.30 o 
   7   5   2        0.14        0.71      0.51 o 
  -5   6   2       10.84       10.88      2.04 o 
  -4   6   2        4.09        5.90      0.36 o 
  -3   6   2        0.07        0.02      0.15 o 
  -2   6   2        0.95        0.73      0.25 o 
  -1   6   2      122.50      142.21      3.14 o 
   0   6   2       13.45       14.51      0.50 o 
   1   6   2       64.19       70.78      1.49 o 
   2   6   2        9.01        9.42      0.41 o 
   3   6   2        0.01       -0.16      0.16 o 
   4   6   2        0.04        0.08      0.31 o 
   5   6   2        1.83        1.87      0.32 o 
   6   6   2        3.57        3.82      0.48 o 
  -4   7   2        3.12        3.40      0.59 o 
  -3   7   2        0.13       -0.24      0.24 o 
  -2   7   2       12.04       15.20      0.56 o 
  -1   7   2       16.22       16.32      1.29 o 
   0   7   2        0.00       -0.04      0.25 o 
   1   7   2       17.77       18.75      0.68 o 
   2   7   2        0.24        0.36      0.23 o 
   3   7   2        1.14        0.76      0.24 o 
   4   7   2        7.65        8.22      0.92 o 
 -10   1   3        1.47        2.31      0.91 o 
  -9   1   3        0.34        0.08      0.27 o 
  -8   1   3        0.31       -0.21      0.66 o 
  -7   1   3        0.17        0.12      0.22 o 
  -6   1   3        0.56        0.81      0.23 o 
  -5   1   3       11.31       11.76      0.53 o 
  -4   1   3      389.94      395.09     13.20 o 
  -3   1   3        7.35        7.12      0.26 o 
  -2   1   3      135.94      124.85      4.30 o 
  -1   1   3      140.71      141.86      3.22 o 
   0   1   3      401.72      373.10      5.30 o 
   1   1   3      198.75      196.14      2.89 o 
   2   1   3     1028.52      909.72     15.14 o 
   3   1   3      208.34      216.03      2.90 o 
   4   1   3        1.73        2.59      0.14 o 
   5   1   3      196.15      216.49      3.06 o 
   6   1   3        0.05        0.06      0.11 o 
   7   1   3        6.72        6.38      0.32 o 
   8   1   3        0.06       -0.11      0.15 o 
   9   1   3        0.41        0.01      0.25 o 
  -9   2   3       13.28       13.35      0.92 o 
  -8   2   3        3.27        2.58      0.39 o 
  -7   2   3        0.01       -0.19      0.19 o 
  -6   2   3      197.96      227.39      3.83 o 
  -5   2   3        2.35        2.06      0.29 o 
  -4   2   3      159.55      162.89      2.91 o 
  -3   2   3       22.95       28.10      0.60 o 
  -2   2   3      349.77      353.06      6.34 o 
  -1   2   3       51.71       56.51      1.04 o 
   0   2   3      239.50      241.93      4.89 o 
   1   2   3      193.44      201.45      3.83 o 
   2   2   3      155.44      149.99      3.06 o 
   3   2   3      228.19      212.31      3.23 o 
   4   2   3      414.36      443.12      7.15 o 
   5   2   3       34.82       38.62      0.80 o 
   6   2   3        0.00       -0.20      0.20 o 
   7   2   3        1.32        1.52      0.26 o 
   8   2   3       15.26       16.60      1.00 o 
   9   2   3        4.51        4.17      0.54 o 
  -9   3   3        9.97        7.89      2.39 o 
  -8   3   3        3.65        2.24      0.26 o 
  -7   3   3       41.95       45.70      1.17 o 
  -6   3   3       45.78       46.64      1.15 o 
  -5   3   3        0.00       -0.01      0.23 o 
  -4   3   3       13.66       12.65      0.45 o 
  -3   3   3        0.98        1.98      0.14 o 
  -2   3   3        5.00        3.55      0.22 o 
  -1   3   3        3.70        4.33      0.30 o 
   0   3   3      723.40      742.89     14.58 o 
   1   3   3      244.13      240.10      4.57 o 
   2   3   3       22.06       21.39      0.44 o 
   3   3   3        0.55        0.24      0.14 o 
   4   3   3        1.55        1.78      0.16 o 
   5   3   3        1.79        1.73      0.17 o 
   6   3   3        1.00        1.33      0.19 o 
   7   3   3       40.13       44.58      1.66 o 
   8   3   3        1.53        1.73      0.26 o 
   9   3   3        0.00       -0.51      0.51 o 
  -8   4   3        6.02        2.88      0.64 o 
  -7   4   3       10.07        9.18      0.48 o 
  -6   4   3        0.42        0.30      0.29 o 
  -5   4   3        6.56        5.87      0.39 o 
  -4   4   3        1.33        1.41      0.21 o 
  -3   4   3       17.05       15.47      0.55 o 
  -2   4   3        0.77        1.03      0.09 o 
  -1   4   3       59.79       67.93      1.24 o 
   0   4   3        4.50        5.25      0.29 o 
   1   4   3        0.00        0.16      0.13 o 
   2   4   3       14.67       18.87      0.41 o 
   3   4   3       49.87       50.96      1.01 o 
   4   4   3        6.44        7.42      0.33 o 
   5   4   3       37.69       36.72      0.98 o 
   6   4   3        0.07        0.21      0.33 o 
   7   4   3        6.64        6.39      0.42 o 
   8   4   3        5.06        3.38      0.52 o 
  -7   5   3        4.14        4.19      0.84 o 
  -6   5   3        0.00        0.59      0.40 o 
  -5   5   3       18.66       18.16      0.72 o 
  -4   5   3        4.45        4.00      0.44 o 
  -3   5   3        3.18        2.45      0.22 o 
  -2   5   3        3.36        3.23      0.22 o 
  -1   5   3       52.86       49.51      1.04 o 
   0   5   3       38.16       37.62      1.00 o 
   1   5   3      190.23      209.04      3.29 o 
   2   5   3        1.63        1.52      0.33 o 
   3   5   3       18.24       16.71      0.49 o 
   4   5   3        0.36        0.49      0.22 o 
   5   5   3        7.02        7.67      0.40 o 
   6   5   3       27.74       34.27      1.20 o 
   7   5   3        0.38        0.84      0.42 o 
  -5   6   3       10.32       10.65      0.61 o 
  -4   6   3        1.55        1.36      0.35 o 
  -3   6   3       19.75       22.17      1.03 o 
  -2   6   3        3.13        3.13      0.19 o 
  -1   6   3       28.24       31.63      0.78 o 
   0   6   3        5.63        5.92      0.30 o 
   1   6   3       10.26        9.90      0.37 o 
   2   6   3        0.55        0.48      0.19 o 
   3   6   3        0.04       -0.17      0.27 o 
   4   6   3        0.02        0.53      0.26 o 
   5   6   3        0.62        0.65      0.47 o 
   6   6   3        1.98        2.76      0.52 o 
  -4   7   3        1.35        2.12      0.61 o 
  -3   7   3       59.25       64.89      5.40 o 
  -2   7   3        0.32        0.29      0.18 o 
  -1   7   3        0.71        0.38      0.27 o 
   0   7   3        0.74        0.47      0.26 o 
   1   7   3        9.21        8.31      0.42 o 
   2   7   3        0.48        0.49      0.25 o 
   3   7   3        5.66        4.93      0.50 o 
   4   7   3        2.43        1.73      0.48 o 
  -9   0   4        2.82        2.12      0.74 o 
  -8   0   4        0.62        0.55      0.52 o 
  -7   0   4       14.84       17.73      1.15 o 
  -5   0   4        6.77        7.85      0.59 o 
  -4   0   4       11.17        7.88      0.37 o 
  -3   0   4       18.80       20.90      0.69 o 
  -2   0   4      414.23      401.75      9.57 o 
  -1   0   4       99.55       97.61      3.58 o 
   1   0   4      286.76      267.63      4.37 o 
   2   0   4      145.43      134.32      2.61 o 
   3   0   4       29.07       28.21      0.55 o 
   4   0   4       99.07      109.20      2.25 o 
   5   0   4        1.43        1.64      0.14 o 
   6   0   4        2.78        2.78      0.58 o 
   7   0   4       36.45       41.75      1.26 o 
   8   0   4       47.65       58.03      4.50 o 
  -9   1   4        1.32        1.36      0.40 o 
  -8   1   4        0.40        0.69      0.37 o 
  -7   1   4        1.67        1.99      0.32 o 
  -6   1   4        4.18        4.42      0.34 o 
  -5   1   4       16.82       19.50      0.82 o 
  -3   1   4       10.71       14.62      0.42 o 
  -2   1   4      113.31      102.39      2.21 o 
  -1   1   4        3.82        3.94      0.25 o 
   0   1   4      131.94      127.43      1.91 o 
   1   1   4        9.42       13.49      0.24 o 
   2   1   4      259.17      230.78      3.13 o 
   3   1   4        9.94       11.31      0.19 o 
   4   1   4        1.62        1.63      0.09 o 
   5   1   4        1.46        1.20      0.13 o 
   6   1   4        0.66        0.44      0.11 o 
   7   1   4       16.21       15.90      0.72 o 
   8   1   4        1.94        2.01      0.17 o 
   9   1   4       22.11       22.10      3.59 o 
  -9   2   4        6.88        6.53      0.44 o 
  -8   2   4        1.82        1.08      0.28 o 
  -7   2   4        0.92        1.70      0.27 o 
  -6   2   4      107.08      129.75      2.56 o 
  -5   2   4        4.69        4.23      0.22 o 
  -4   2   4        0.31       -0.01      0.29 o 
  -3   2   4       72.84       83.11      1.54 o 
  -2   2   4      359.64      378.19      7.92 o 
  -1   2   4       13.34       11.70      0.34 o 
   0   2   4        6.08        5.92      0.29 o 
   1   2   4      150.33      153.02      2.51 o 
   2   2   4       25.97       29.75      0.51 o 
   3   2   4      401.65      426.65      6.88 o 
   4   2   4       75.32       75.41      1.62 o 
   5   2   4        0.49        0.37      0.14 o 
   6   2   4        1.89        1.84      0.18 o 
   7   2   4       21.95       20.10      0.60 o 
   8   2   4        7.09        6.23      0.39 o 
   9   2   4        0.01       -0.37      0.37 o 
  -8   3   4       47.81       54.20      1.46 o 
  -7   3   4        0.14        0.12      0.21 o 
  -6   3   4        9.08        7.70      0.40 o 
  -5   3   4        0.37        0.52      0.16 o 
  -4   3   4        7.53        6.02      0.54 o 
  -3   3   4       45.58       49.62      1.42 o 
  -2   3   4        9.56        5.46      0.27 o 
  -1   3   4      120.85      128.37      3.94 o 
   0   3   4      145.39      156.28      2.59 o 
   1   3   4      357.87      371.34      6.37 o 
   2   3   4       48.58       44.05      0.89 o 
   3   3   4       27.27       26.95      0.48 o 
   4   3   4        7.52        5.62      0.40 o 
   5   3   4        6.44        5.42      0.32 o 
   6   3   4       63.55       66.37      1.76 o 
   7   3   4        0.00        0.06      0.17 o 
   8   3   4        1.46        1.02      0.34 o 
  -8   4   4        3.65        1.60      0.77 o 
  -7   4   4        8.24        7.75      0.95 o 
  -6   4   4        1.50        1.79      0.33 o 
  -5   4   4        2.21        1.91      0.27 o 
  -4   4   4        0.55        0.35      0.22 o 
  -3   4   4        2.57        3.63      0.22 o 
  -2   4   4       19.54       18.82      1.23 o 
  -1   4   4       34.63       37.70      1.55 o 
   0   4   4        9.12        9.05      0.33 o 
   1   4   4       14.32       12.47      0.35 o 
   2   4   4       23.60       25.28      0.54 o 
   3   4   4        0.00        0.39      0.29 o 
   4   4   4      205.90      225.57      7.72 o 
   5   4   4       11.49        9.86      0.35 o 
   6   4   4        2.64        2.09      0.28 o 
   7   4   4        2.21        2.87      0.29 o 
   8   4   4        0.12       -0.17      0.62 o 
  -7   5   4        3.23        3.35      0.84 o 
  -6   5   4        2.03        1.04      0.41 o 
  -5   5   4        0.10       -0.03      0.28 o 
  -4   5   4        1.98        1.14      0.33 o 
  -3   5   4       60.84       67.69      1.95 o 
  -2   5   4        3.68        3.81      0.25 o 
  -1   5   4        6.78        7.94      0.32 o 
   0   5   4        6.14        6.19      0.33 o 
   1   5   4        6.92        7.30      0.25 o 
   2   5   4        1.37        0.96      0.15 o 
   3   5   4       11.76       11.75      0.46 o 
   4   5   4        3.26        3.80      0.29 o 
   5   5   4        0.50        0.55      0.22 o 
   6   5   4       19.52       17.59      0.66 o 
   7   5   4        2.75        2.41      0.38 o 
  -5   6   4        1.77        2.10      0.58 o 
  -4   6   4        0.55        0.86      0.26 o 
  -3   6   4       20.52       20.35      0.68 o 
  -2   6   4        5.38        6.00      0.33 o 
  -1   6   4      138.54      160.71      2.76 o 
   0   6   4        7.37        6.57      0.59 o 
   1   6   4        0.30        0.41      0.18 o 
   2   6   4        0.55        0.57      0.34 o 
   3   6   4        5.47        6.67      0.37 o 
   4   6   4        3.02        3.27      0.34 o 
   5   6   4        1.00        0.95      0.58 o 
  -3   7   4       23.80       20.78      0.99 o 
  -2   7   4        0.84        0.45      0.56 o 
  -1   7   4        0.28        0.45      0.24 o 
   0   7   4        0.11        0.00      0.28 o 
   1   7   4        3.01        2.12      0.28 o 
   2   7   4        5.72        6.47      0.58 o 
   3   7   4        2.45        1.89      0.43 o 
  -9   1   5        0.51        0.00      0.65 o 
  -8   1   5        5.99        5.95      0.62 o 
  -7   1   5        8.77        8.35      0.44 o 
  -6   1   5        0.94        1.05      0.23 o 
  -5   1   5        9.52       10.51      0.73 o 
  -4   1   5      124.06      141.92      3.05 o 
  -3   1   5        1.18        1.74      0.18 o 
  -2   1   5       32.24       33.03      1.88 o 
  -1   1   5       60.07       61.85      1.04 o 
   0   1   5      210.64      201.01      2.78 o 
   1   1   5       91.36       95.78      1.64 o 
   2   1   5      300.18      325.75      4.33 o 
   3   1   5      138.48      155.74      2.15 o 
   4   1   5        7.37        7.36      0.17 o 
   5   1   5       46.41       49.17      0.86 o 
   6   1   5       37.25       40.20      0.77 o 
   7   1   5       36.79       42.82      1.61 o 
   8   1   5        4.46        4.14      0.31 o 
  -9   2   5        0.52       -0.14      0.34 o 
  -8   2   5        6.53        5.75      0.37 o 
  -7   2   5        0.40        0.63      0.24 o 
  -6   2   5       48.10       54.86      1.30 o 
  -5   2   5       15.08       17.80      0.82 o 
  -4   2   5        1.38        1.40      0.14 o 
  -3   2   5        4.17        4.34      0.24 o 
  -2   2   5      262.95      282.82      7.26 o 
  -1   2   5       40.14       43.03      0.91 o 
   0   2   5      571.35      577.90     10.56 o 
   1   2   5       75.81       74.51      1.57 o 
   2   2   5      350.17      352.49      5.08 o 
   3   2   5       11.65       12.34      0.25 o 
   4   2   5        2.04        0.92      0.15 o 
   5   2   5       83.57       91.32      1.87 o 
   6   2   5        7.45        6.30      0.35 o 
   7   2   5       14.30       14.31      0.95 o 
   8   2   5        3.26        2.25      0.23 o 
   9   2   5        0.05        0.15      1.04 o 
  -8   3   5       14.08       13.16      0.62 o 
  -7   3   5        0.38        0.88      0.22 o 
  -6   3   5        0.01       -0.17      0.17 o 
  -5   3   5        3.42        2.62      0.18 o 
  -4   3   5        0.50        0.40      0.15 o 
  -3   3   5        0.01        0.36      0.27 o 
  -2   3   5       63.35       70.63      2.39 o 
  -1   3   5      138.79      149.09      3.00 o 
   0   3   5        2.37        1.90      0.27 o 
   1   3   5       48.47       49.49      0.88 o 
   2   3   5      181.39      197.26      3.24 o 
   3   3   5       34.07       34.44      0.75 o 
   4   3   5        0.42        0.94      0.17 o 
   5   3   5       71.66       75.45      1.55 o 
   6   3   5       15.69       14.76      0.55 o 
   7   3   5        0.58        0.67      0.38 o 
   8   3   5        0.79        0.06      0.54 o 
  -7   4   5        0.40        0.73      0.31 o 
  -6   4   5        0.07       -0.22      0.24 o 
  -5   4   5       34.66       37.66      1.74 o 
  -4   4   5        0.44        0.78      0.33 o 
  -3   4   5       48.73       45.35      1.02 o 
  -2   4   5        0.36        0.23      0.30 o 
  -1   4   5       83.33       88.26      1.93 o 
   0   4   5        0.36        0.69      0.15 o 
   1   4   5       51.84       51.03      0.99 o 
   2   4   5       21.82       25.82      0.50 o 
   3   4   5      108.50      114.97      2.11 o 
   4   4   5       16.89       24.24      0.59 o 
   5   4   5        1.59        0.82      0.21 o 
   6   4   5        2.15        1.22      0.26 o 
   7   4   5        0.04        0.20      0.28 o 
  -6   5   5        0.19        0.78      0.34 o 
  -5   5   5        0.28        0.23      0.27 o 
  -4   5   5        0.07        0.21      0.88 o 
  -3   5   5        8.54        6.17      0.46 o 
  -2   5   5        8.80        7.68      0.78 o 
  -1   5   5       45.56       43.08      1.02 o 
   0   5   5        0.00        0.18      0.08 o 
   1   5   5       13.92       12.21      0.29 o 
   2   5   5       21.57       19.65      0.55 o 
   3   5   5        4.53        2.75      0.20 o 
   4   5   5       56.64       60.22      1.33 o 
   5   5   5       11.45       10.91      0.42 o 
   6   5   5       35.45       35.38      1.74 o 
  -5   6   5        0.29        0.45      0.61 o 
  -4   6   5        0.14        0.29      0.37 o 
  -3   6   5        5.59        6.05      0.38 o 
  -2   6   5        1.84        1.50      0.31 o 
  -1   6   5        7.74        5.85      0.51 o 
   0   6   5       11.41       12.06      0.60 o 
   1   6   5       12.00       11.24      0.32 o 
   2   6   5        0.17       -0.04      0.17 o 
   3   6   5        4.79        4.52      0.21 o 
   4   6   5        1.89        2.18      0.31 o 
   5   6   5        1.83        0.43      0.31 o 
  -3   7   5        0.03        0.08      0.93 o 
  -2   7   5        0.54        1.00      0.82 o 
  -1   7   5        0.72        1.32      0.37 o 
   0   7   5        0.16       -0.03      0.28 o 
   1   7   5        7.35        5.69      0.51 o 
   2   7   5        0.28        0.52      0.52 o 
   3   7   5        0.00       -0.40      0.40 o 
  -9   0   6        4.16        2.67      0.89 o 
  -8   0   6       12.03       10.96      1.03 o 
  -7   0   6        7.80        6.77      0.72 o 
  -5   0   6       17.23       19.19      1.13 o 
  -4   0   6       79.79       76.87      3.23 o 
  -3   0   6       23.77       27.28      1.35 o 
  -1   0   6      247.50      274.51      5.78 o 
   0   0   6       78.91       87.63      4.43 o 
   1   0   6      271.67      315.56      7.24 o 
   2   0   6       32.33       31.37      0.88 o 
   3   0   6       15.63       11.99      0.61 o 
   4   0   6        0.61        0.68      0.22 o 
   5   0   6       83.34       95.64      1.87 o 
   6   0   6       97.83      116.91      3.21 o 
   7   0   6      297.21      375.22     11.09 o 
   8   0   6       57.88       63.78      3.61 o 
  -9   1   6        0.04       -0.03      0.46 o 
  -8   1   6        2.34        2.42      0.40 o 
  -7   1   6        0.30        0.27      0.30 o 
  -6   1   6       37.84       46.77      1.50 o 
  -5   1   6        4.40        4.43      0.31 o 
  -4   1   6        5.59        4.86      0.23 o 
  -3   1   6       30.13       35.39      1.78 o 
  -2   1   6      258.26      265.28      5.41 o 
  -1   1   6        9.31        8.50      0.26 o 
   0   1   6      383.36      388.80      6.15 o 
   1   1   6       95.65      100.97      1.47 o 
   2   1   6        2.26        1.61      0.12 o 
   3   1   6       48.95       54.55      0.84 o 
   4   1   6        0.17        0.10      0.10 o 
   5   1   6      156.99      165.57      2.61 o 
   6   1   6       42.18       46.05      1.33 o 
   7   1   6        3.66        3.15      0.17 o 
   8   1   6       11.95       13.41      1.15 o 
  -9   2   6        0.80        1.06      0.68 o 
  -8   2   6        4.49        4.44      0.37 o 
  -7   2   6        0.39        0.13      0.21 o 
  -6   2   6        0.12       -0.01      0.19 o 
  -5   2   6        1.89        2.07      0.20 o 
  -4   2   6       66.92       76.97      3.20 o 
  -3   2   6       10.11       10.91      0.36 o 
  -2   2   6        7.34        5.18      0.43 o 
  -1   2   6        2.11        1.48      0.13 o 
   0   2   6       89.95       82.81      1.75 o 
   1   2   6       38.96       40.95      0.95 o 
   2   2   6       59.24       58.97      0.85 o 
   3   2   6       60.73       53.16      1.53 o 
   4   2   6       23.36       23.95      0.69 o 
   5   2   6        0.62        0.84      0.37 o 
   6   2   6        2.30        1.63      0.25 o 
   7   2   6       11.56        9.46      0.42 o 
   8   2   6        0.46        0.39      0.27 o 
  -8   3   6        4.54        3.37      1.00 o 
  -7   3   6        6.44        7.07      0.34 o 
  -6   3   6        0.01       -0.17      0.17 o 
  -5   3   6        3.72        2.81      0.28 o 
  -4   3   6        1.20        1.17      0.34 o 
  -3   3   6       12.34       11.41      0.63 o 
  -2   3   6        1.25        1.07      0.16 o 
  -1   3   6       43.23       47.38      1.20 o 
   0   3   6       63.52       58.97      1.30 o 
   1   3   6        1.15        1.36      0.15 o 
   2   3   6      220.10      234.47      3.22 o 
   3   3   6        0.15        0.13      0.11 o 
   4   3   6       55.53       51.74      0.93 o 
   5   3   6       30.78       27.81      0.68 o 
   6   3   6        2.22        0.96      0.25 o 
   7   3   6       12.35       13.33      0.62 o 
   8   3   6        0.64        0.13      0.34 o 
  -7   4   6        2.24        2.20      0.37 o 
  -6   4   6        0.00        0.12      0.34 o 
  -5   4   6        3.48        2.98      0.34 o 
  -4   4   6       17.29       17.84      0.95 o 
  -3   4   6       16.20       18.90      0.55 o 
  -2   4   6       11.28       14.90      0.51 o 
  -1   4   6       15.15       15.64      0.61 o 
   0   4   6        1.14        1.25      0.18 o 
   1   4   6        2.05        2.40      0.30 o 
   2   4   6      331.96      357.98      4.94 o 
   3   4   6       23.67       22.01      0.57 o 
   4   4   6      112.10      117.93      2.09 o 
   5   4   6       17.63       20.46      1.17 o 
   6   4   6        0.28        0.27      0.30 o 
   7   4   6        0.77        0.96      0.24 o 
  -6   5   6        0.67        0.90      0.43 o 
  -5   5   6       26.22       26.15      1.00 o 
  -4   5   6        0.04        0.97      0.36 o 
  -3   5   6       30.39       30.51      1.35 o 
  -2   5   6        2.11        1.66      0.33 o 
  -1   5   6        0.86        0.87      0.21 o 
   0   5   6        2.44        1.84      0.26 o 
   1   5   6       25.47       28.49      0.96 o 
   2   5   6        6.16        5.17      0.26 o 
   3   5   6        0.53        1.06      0.16 o 
   4   5   6       52.37       56.69      1.40 o 
   5   5   6        6.73        6.14      0.43 o 
   6   5   6        5.23        4.59      0.39 o 
  -5   6   6        4.09        1.53      0.66 o 
  -4   6   6        1.23        1.34      0.47 o 
  -3   6   6       20.63       18.85      0.76 o 
  -2   6   6        0.06        0.11      0.33 o 
  -1   6   6        0.40        0.67      0.37 o 
   0   6   6        0.10        0.24      0.23 o 
   1   6   6        1.26        1.20      0.15 o 
   2   6   6        0.09        0.10      0.16 o 
   3   6   6        0.31        0.45      0.21 o 
   4   6   6        2.45        1.83      0.24 o 
   5   6   6        0.19        0.49      0.50 o 
  -2   7   6        0.45        0.30      0.45 o 
  -1   7   6        0.19       -0.50      0.50 o 
   0   7   6        0.40        0.72      0.34 o 
   1   7   6        0.00       -0.08      0.31 o 
   2   7   6        6.24        7.45      0.83 o 
  -9   1   7        2.10        1.43      0.53 o 
  -8   1   7        1.37        0.66      0.29 o 
  -7   1   7        3.09        3.62      0.33 o 
  -6   1   7        3.65        3.70      0.44 o 
  -5   1   7        1.81        1.52      0.19 o 
  -4   1   7       31.13       36.83      1.35 o 
  -3   1   7        8.31        9.56      0.76 o 
  -2   1   7       11.63       10.68      0.34 o 
  -1   1   7       40.35       44.56      1.59 o 
   0   1   7      242.13      264.98      3.44 o 
   1   1   7        8.26       10.53      0.22 o 
   2   1   7       26.50       22.40      0.40 o 
   3   1   7       38.57       33.79      0.72 o 
   4   1   7      105.09      115.98      2.09 o 
   5   1   7      148.30      174.00      2.80 o 
   6   1   7       21.33       21.11      0.94 o 
   7   1   7        5.89        4.41      0.25 o 
   8   1   7       12.21       11.02      0.88 o 
  -8   2   7        2.90        2.74      0.37 o 
  -7   2   7        3.70        3.27      0.27 o 
  -6   2   7       11.96       13.12      0.45 o 
  -5   2   7        1.27        1.39      0.29 o 
  -4   2   7        0.24       -0.10      0.17 o 
  -3   2   7        4.00        3.35      0.26 o 
  -2   2   7      249.63      275.28      5.01 o 
  -1   2   7        3.79        3.16      0.15 o 
   0   2   7       21.09       21.79      0.54 o 
   1   2   7        5.16        3.91      0.21 o 
   2   2   7        1.24        0.33      0.12 o 
   3   2   7      281.92      295.48      4.17 o 
   4   2   7       47.58       50.46      0.90 o 
   5   2   7        0.00        0.04      0.17 o 
   6   2   7        1.07        1.10      0.25 o 
   7   2   7        2.52        2.90      0.26 o 
   8   2   7        0.23        0.44      0.47 o 
  -8   3   7        0.00       -0.07      0.62 o 
  -7   3   7        3.35        3.31      0.36 o 
  -6   3   7        3.75        3.79      0.29 o 
  -5   3   7        0.04        0.08      0.15 o 
  -4   3   7        0.15        0.00      0.20 o 
  -3   3   7       13.58       14.00      0.62 o 
  -2   3   7        0.41        0.09      0.14 o 
  -1   3   7       10.28       10.17      0.52 o 
   0   3   7      352.92      386.88      7.47 o 
   1   3   7      180.30      184.62      4.31 o 
   2   3   7        2.32        2.02      0.11 o 
   3   3   7        0.20       -0.13      0.13 o 
   4   3   7       14.08       13.56      0.52 o 
   5   3   7        4.21        2.91      0.42 o 
   6   3   7        0.85        0.41      0.25 o 
   7   3   7        0.47        0.19      0.36 o 
   8   3   7        2.34        2.04      0.82 o 
  -7   4   7        6.59        5.11      1.05 o 
  -6   4   7        0.02        0.08      0.37 o 
  -5   4   7       21.08       19.15      0.76 o 
  -4   4   7        0.10        0.21      0.25 o 
  -3   4   7       29.79       30.92      0.98 o 
  -2   4   7        0.31        0.17      0.19 o 
  -1   4   7       26.30       24.19      0.71 o 
   0   4   7       23.40       21.38      0.64 o 
   1   4   7       13.19       12.28      1.05 o 
   2   4   7       76.64       92.09      1.55 o 
   3   4   7       48.87       49.70      0.74 o 
   4   4   7        0.80        1.16      0.21 o 
   5   4   7        0.34        0.23      0.16 o 
   6   4   7        0.76        0.46      0.57 o 
   7   4   7        0.49        1.01      0.92 o 
  -6   5   7        0.78        0.87      0.51 o 
  -5   5   7        0.00        0.05      0.34 o 
  -4   5   7        0.83        0.26      0.40 o 
  -3   5   7        3.69        1.98      0.50 o 
  -2   5   7        2.89        1.86      0.39 o 
  -1   5   7        0.14        0.45      0.25 o 
   0   5   7       15.18       14.68      1.04 o 
   1   5   7       39.62       38.14      0.95 o 
   2   5   7       23.49       18.99      0.42 o 
   3   5   7       16.83       17.30      0.55 o 
   4   5   7       52.85       53.30      1.17 o 
   5   5   7        0.29        0.72      0.37 o 
   6   5   7        0.00       -0.34      0.40 o 
  -4   6   7        0.06        0.35      0.65 o 
  -3   6   7        0.01        0.49      0.37 o 
  -2   6   7        6.45        6.77      0.49 o 
  -1   6   7       17.17       14.70      0.85 o 
   0   6   7        6.72        4.86      0.72 o 
   1   6   7        0.63        0.79      0.29 o 
   2   6   7        6.40        6.46      0.27 o 
   3   6   7        0.84        0.77      0.24 o 
   4   6   7        0.08        0.16      0.23 o 
  -8   0   8        6.23        2.64      0.92 o 
  -7   0   8        2.36        0.54      0.47 o 
  -6   0   8       28.74       31.49      1.99 o 
  -5   0   8        0.06        0.21      0.82 o 
  -3   0   8       21.37       25.14      0.90 o 
  -2   0   8      163.64      197.23      6.28 o 
  -1   0   8       90.78      109.80      2.69 o 
   0   0   8        4.76        3.65      0.24 o 
   1   0   8        7.66       10.60      0.47 o 
   2   0   8       12.83       10.66      0.77 o 
   3   0   8        0.05        0.03      0.15 o 
   4   0   8        0.52        0.67      0.17 o 
   5   0   8      293.54      360.56      6.91 o 
   6   0   8      126.65      162.48      6.47 o 
   7   0   8       28.37       26.67      1.39 o 
  -8   1   8        0.38        0.05      0.40 o 
  -7   1   8        0.02       -0.26      0.26 o 
  -6   1   8        0.00       -0.26      0.26 o 
  -5   1   8        6.05        5.11      0.32 o 
  -4   1   8      252.82      330.90      8.14 o 
  -3   1   8       19.32       23.81      0.61 o 
  -2   1   8        0.67        0.88      0.25 o 
  -1   1   8        1.07        1.27      0.13 o 
   0   1   8        1.85        0.86      0.10 o 
   1   1   8       20.79       21.15      0.60 o 
   2   1   8        0.81        0.40      0.10 o 
   3   1   8      234.56      242.81      3.80 o 
   4   1   8      105.20      118.99      3.01 o 
   5   1   8       89.25       98.29      2.38 o 
   6   1   8        3.19        2.21      0.34 o 
   7   1   8       27.65       28.55      1.59 o 
  -8   2   8        0.00        0.41      0.71 o 
  -7   2   8        0.09        0.01      0.22 o 
  -6   2   8       11.65       12.73      0.48 o 
  -5   2   8        8.59       10.17      0.48 o 
  -4   2   8        3.00        3.13      0.58 o 
  -3   2   8        0.62        0.51      0.17 o 
  -2   2   8      212.56      239.92      6.09 o 
  -1   2   8       14.96       15.89      0.60 o 
   0   2   8        9.24        8.36      0.24 o 
   1   2   8      167.17      179.34      2.92 o 
   2   2   8       68.03       68.67      1.64 o 
   3   2   8      116.19      126.23      2.43 o 
   4   2   8       16.51       16.94      0.47 o 
   5   2   8       40.59       41.27      1.42 o 
   6   2   8        0.34        0.38      0.26 o 
   7   2   8        0.34        0.26      0.23 o 
   8   2   8        0.86        1.28      0.57 o 
  -7   3   8        3.88        3.31      1.18 o 
  -6   3   8        0.20       -0.03      0.43 o 
  -5   3   8        2.85        2.87      0.36 o 
  -4   3   8        3.22        4.10      0.25 o 
  -3   3   8        2.92        2.68      0.22 o 
  -2   3   8       24.84       24.16      0.76 o 
  -1   3   8        3.22        2.25      0.40 o 
   0   3   8      476.86      555.95     11.05 o 
   1   3   8       52.65       55.51      1.69 o 
   2   3   8        9.95        9.56      0.25 o 
   3   3   8       46.07       46.51      0.96 o 
   4   3   8        0.30        0.00      0.14 o 
   5   3   8        8.43        9.33      0.45 o 
   6   3   8        0.95        1.74      0.62 o 
   7   3   8        6.76        5.68      0.49 o 
  -7   4   8        1.39        0.09      0.73 o 
  -6   4   8        1.78        0.82      0.52 o 
  -5   4   8        0.01        0.17      0.37 o 
  -4   4   8        0.18       -0.04      0.29 o 
  -3   4   8        0.13       -0.26      0.26 o 
  -2   4   8        2.23        1.78      0.36 o 
  -1   4   8       13.13       15.00      0.56 o 
   0   4   8       36.28       33.89      1.83 o 
   1   4   8        4.15        3.98      0.29 o 
   2   4   8      182.95      203.11      3.34 o 
   3   4   8        5.32        5.96      0.22 o 
   4   4   8        0.13        0.32      0.19 o 
   5   4   8        1.35        0.89      0.27 o 
   6   4   8        1.40        0.95      0.36 o 
  -5   5   8        6.43        5.10      0.52 o 
  -4   5   8        0.34       -0.40      0.40 o 
  -3   5   8        0.32        0.26      0.28 o 
  -2   5   8        1.13        0.74      0.27 o 
  -1   5   8       10.01       11.38      0.53 o 
   0   5   8       33.70       36.59      1.25 o 
   1   5   8        1.24        1.07      0.21 o 
   2   5   8        3.37        2.97      0.19 o 
   3   5   8        0.06        0.00      0.18 o 
   4   5   8        5.37        4.58      0.24 o 
   5   5   8        2.01        2.10      0.39 o 
  -4   6   8        0.05        0.23      0.73 o 
  -3   6   8        0.98        1.65      0.57 o 
  -2   6   8        2.70        2.91      0.47 o 
  -1   6   8        1.84        1.24      0.31 o 
   0   6   8        0.05       -0.16      0.35 o 
   1   6   8        2.15        2.14      0.27 o 
   2   6   8        4.48        5.44      0.44 o 
   3   6   8        1.37        1.62      0.36 o 
  -8   1   9        1.18        0.93      0.83 o 
  -7   1   9        0.92        0.68      0.43 o 
  -6   1   9        0.76        0.94      0.36 o 
  -5   1   9        0.63        0.36      0.32 o 
  -4   1   9       45.61       59.73      1.46 o 
  -3   1   9        3.97        3.14      0.26 o 
  -2   1   9        4.58        4.29      0.21 o 
  -1   1   9        0.01        0.24      0.12 o 
   0   1   9        6.32        6.74      0.24 o 
   1   1   9        0.22        0.59      0.17 o 
   2   1   9       19.33       19.78      0.42 o 
   3   1   9       78.48       92.48      1.50 o 
   4   1   9       28.19       31.59      0.59 o 
   5   1   9        0.39        0.79      0.22 o 
   6   1   9        1.00        0.57      0.36 o 
   7   1   9        1.38        1.11      0.44 o 
  -7   2   9        0.81        1.08      0.44 o 
  -6   2   9        8.17        7.36      0.63 o 
  -5   2   9        0.16       -0.21      0.21 o 
  -4   2   9       51.92       58.09      1.72 o 
  -3   2   9        4.65        3.52      0.28 o 
  -2   2   9      186.07      209.32      5.24 o 
  -1   2   9        0.00       -0.17      0.20 o 
   0   2   9        0.07       -0.01      0.12 o 
   1   2   9      162.26      182.97      3.10 o 
   2   2   9      141.28      172.17      3.25 o 
   3   2   9       50.51       46.17      0.89 o 
   4   2   9        0.09       -0.11      0.19 o 
   5   2   9        5.41        4.55      0.36 o 
   6   2   9        4.10        3.02      0.32 o 
   7   2   9        8.82        9.60      0.94 o 
  -7   3   9        0.20       -0.77      0.77 o 
  -6   3   9        0.41        0.30      0.27 o 
  -5   3   9        1.03        0.93      0.33 o 
  -4   3   9        0.18        0.33      0.35 o 
  -3   3   9        0.05       -0.19      0.19 o 
  -2   3   9       85.63       94.45      2.00 o 
  -1   3   9      132.85      157.05      3.07 o 
   0   3   9        9.83        8.28      0.34 o 
   1   3   9       82.33       92.95      1.95 o 
   2   3   9        3.78        3.19      0.20 o 
   3   3   9        6.27        5.66      0.26 o 
   4   3   9        0.08        0.27      0.18 o 
   5   3   9        0.06        0.27      0.23 o 
   6   3   9        2.09        2.31      0.66 o 
   7   3   9        6.69        4.19      0.80 o 
  -6   4   9        0.10        0.40      0.73 o 
  -5   4   9        2.12        0.81      0.40 o 
  -4   4   9        0.21       -0.25      0.25 o 
  -3   4   9       10.07        8.81      0.58 o 
  -2   4   9        1.51        1.39      0.21 o 
  -1   4   9       22.74       24.12      0.69 o 
   0   4   9       36.79       38.94      1.47 o 
   1   4   9       31.79       31.17      0.84 o 
   2   4   9        5.06        4.71      0.21 o 
   3   4   9        3.18        3.27      0.20 o 
   4   4   9        5.04        5.52      0.35 o 
   5   4   9        0.16       -0.01      0.21 o 
   6   4   9        1.89        1.68      0.66 o 
  -5   5   9        0.26        0.93      0.56 o 
  -4   5   9        1.96        1.99      0.82 o 
  -3   5   9        8.17        7.61      0.64 o 
  -2   5   9        0.00        0.21      0.43 o 
  -1   5   9        9.43        8.12      0.46 o 
   0   5   9        0.90        1.86      0.59 o 
   1   5   9        2.21        1.96      0.24 o 
   2   5   9        8.30        7.84      0.36 o 
   3   5   9        0.26        0.24      0.25 o 
   4   5   9        0.21        0.23      0.37 o 
  -2   6   9        4.29        2.27      0.87 o 
  -1   6   9        1.46        1.73      0.81 o 
   0   6   9        6.58        4.77      1.62 o 
   1   6   9        0.01        0.54      0.31 o 
   2   6   9       11.22       10.79      1.08 o 
  -7   0  10        0.13        0.04      0.59 o 
  -6   0  10       56.73       73.44      5.73 o 
  -5   0  10        0.20        0.33      0.36 o 
  -4   0  10        6.46        5.75      0.35 o 
  -3   0  10        0.10        0.43      0.22 o 
  -2   0  10        8.44        9.13      1.24 o 
  -1   0  10       12.89       10.93      0.42 o 
   0   0  10       18.95       17.55      0.69 o 
   1   0  10       70.99       61.10      3.87 o 
   2   0  10       27.79       27.15      1.02 o 
   3   0  10        0.09        0.52      0.26 o 
   4   0  10       19.17       19.94      1.30 o 
   5   0  10       33.07       32.57      2.07 o 
   6   0  10        7.98       11.31      0.87 o 
  -7   1  10        0.10        0.53      1.04 o 
  -6   1  10       38.87       46.51      2.92 o 
  -5   1  10        2.22        2.52      0.27 o 
  -4   1  10       46.64       56.63      1.67 o 
  -3   1  10        8.42        9.04      0.40 o 
  -2   1  10        0.82        0.82      0.21 o 
  -1   1  10        4.40        3.62      0.19 o 
   0   1  10        0.00       -0.10      0.10 o 
   1   1  10       29.43       25.07      0.64 o 
   2   1  10        7.28        7.16      0.41 o 
   3   1  10      196.68      218.31      3.90 o 
   4   1  10       20.90       20.56      0.52 o 
   5   1  10        2.07        2.54      0.24 o 
   6   1  10        1.13        1.17      0.37 o 
  -7   2  10        1.10        0.48      0.81 o 
  -6   2  10        0.29        0.17      0.28 o 
  -5   2  10        2.52        2.26      0.33 o 
  -4   2  10       56.72       68.43      2.30 o 
  -3   2  10        2.20        2.83      0.29 o 
  -2   2  10       48.61       54.08      2.00 o 
  -1   2  10       37.07       40.72      0.87 o 
   0   2  10       19.32       19.93      0.64 o 
   1   2  10      152.38      172.61      4.36 o 
   2   2  10       30.87       31.60      0.71 o 
   3   2  10       15.88       13.28      0.53 o 
   4   2  10        0.26        0.12      0.13 o 
   5   2  10       16.73       15.57      0.48 o 
   6   2  10        2.24        3.19      0.85 o 
  -6   3  10        0.00        0.04      0.44 o 
  -5   3  10        0.08        0.20      0.38 o 
  -4   3  10        0.00       -0.37      0.37 o 
  -3   3  10        5.35        5.59      0.31 o 
  -2   3  10      103.59      121.94      2.65 o 
  -1   3  10       71.14       83.81      2.80 o 
   0   3  10       64.34       75.40      1.46 o 
   1   3  10        0.32        0.20      0.18 o 
   2   3  10        0.11       -0.11      0.24 o 
   3   3  10        0.03        0.00      0.16 o 
   4   3  10        0.01       -0.12      0.15 o 
   5   3  10       11.59       10.08      0.60 o 
   6   3  10        5.53        5.79      0.84 o 
  -5   4  10        2.24        1.83      0.47 o 
  -4   4  10        3.67        4.11      0.46 o 
  -3   4  10       23.83       25.46      1.41 o 
  -2   4  10       20.80       26.64      1.13 o 
  -1   4  10        8.45        7.53      0.46 o 
   0   4  10       18.92       18.04      1.32 o 
   1   4  10        2.28        1.51      0.19 o 
   2   4  10        2.22        2.67      0.16 o 
   3   4  10        0.95        0.95      0.26 o 
   4   4  10        1.26        1.75      0.27 o 
   5   4  10        1.87        1.93      0.71 o 
  -4   5  10        0.17       -0.08      0.44 o 
  -3   5  10        0.12       -0.24      0.79 o 
  -2   5  10       11.02       11.28      0.61 o 
  -1   5  10        4.22        4.46      0.35 o 
   0   5  10       12.64       11.88      0.62 o 
   1   5  10        1.02        1.50      0.23 o 
   2   5  10        0.43        0.27      0.30 o 
   3   5  10        0.09        0.36      0.46 o 
  -6   1  11       18.06       19.73      0.93 o 
  -5   1  11        0.02        0.20      0.30 o 
  -4   1  11        9.59        9.84      0.60 o 
  -3   1  11        0.11        0.01      0.30 o 
  -2   1  11        0.36        0.40      0.20 o 
  -1   1  11        9.25        7.95      0.29 o 
   0   1  11        0.95        1.45      0.19 o 
   1   1  11        0.92       -0.12      0.43 o 
   2   1  11        9.01        8.92      0.44 o 
   3   1  11       11.32       10.76      0.36 o 
   4   1  11       12.55       13.53      0.44 o 
   5   1  11        5.60        6.12      0.46 o 
   6   1  11        3.83        3.84      0.41 o 
  -6   2  11        2.24        1.82      0.44 o 
  -5   2  11        2.04        1.69      0.55 o 
  -4   2  11       47.71       52.29      1.80 o 
  -3   2  11        1.90        1.52      0.31 o 
  -2   2  11        0.16        0.12      0.15 o 
  -1   2  11       12.95       12.61      0.40 o 
   0   2  11       21.56       24.57      0.98 o 
   1   2  11       54.17       60.08      1.24 o 
   2   2  11        0.05        0.00      0.14 o 
   3   2  11        0.19        0.04      0.21 o 
   4   2  11        0.03       -0.19      0.26 o 
   5   2  11       16.14       15.47      0.59 o 
   6   2  11        1.29        1.58      0.39 o 
  -5   3  11        0.01       -0.25      0.31 o 
  -4   3  11        0.10       -0.46      0.46 o 
  -3   3  11       20.69       21.44      0.71 o 
  -2   3  11        0.96       -0.03      0.28 o 
  -1   3  11       55.48       64.06      1.84 o 
   0   3  11       26.04       30.42      1.04 o 
   1   3  11        4.47        5.59      0.33 o 
   2   3  11        0.40        0.22      0.19 o 
   3   3  11        0.01       -0.07      0.18 o 
   4   3  11        0.05        0.15      0.30 o 
   5   3  11        1.70        1.13      0.43 o 
  -4   4  11        0.47        0.46      0.55 o 
  -3   4  11       23.60       23.02      1.90 o 
  -2   4  11        0.52        0.03      0.31 o 
  -1   4  11        0.36        0.19      0.30 o 
   0   4  11        0.64        0.74      0.26 o 
   1   4  11        3.87        3.33      0.21 o 
   2   4  11       10.73       12.31      0.53 o 
   3   4  11        3.39        3.49      0.28 o 
  -3   5  11        1.13        2.32      0.72 o 
  -2   5  11        6.57        5.11      0.76 o 
  -1   5  11        0.01       -0.38      0.38 o 
   0   5  11        2.13        1.86      0.36 o 
   1   5  11        0.27        0.57      0.39 o 
   2   5  11        0.83        0.78      0.56 o 
  -6   0  12        4.31        2.61      0.67 o 
  -5   0  12        0.81        0.20      0.42 o 
  -4   0  12        0.29        0.80      0.60 o 
  -3   0  12        2.14        2.48      0.45 o 
  -2   0  12        2.97        2.90      0.36 o 
  -1   0  12       55.34       51.60      2.56 o 
   0   0  12        2.74        2.97      0.26 o 
   1   0  12       82.26       90.17      2.98 o 
   2   0  12        2.55        1.89      0.45 o 
   3   0  12        3.44        2.64      0.39 o 
   4   0  12       11.82       14.72      0.81 o 
   5   0  12       19.57       20.39      1.35 o 
  -6   1  12       13.40       11.30      0.89 o 
  -5   1  12        0.60        0.60      0.32 o 
  -4   1  12        0.33        0.68      0.27 o 
  -3   1  12        7.05        6.81      0.33 o 
  -2   1  12        0.08       -0.03      0.17 o 
  -1   1  12        2.96        2.95      0.19 o 
   0   1  12        3.54        3.44      0.20 o 
   1   1  12       40.10       36.74      0.83 o 
   2   1  12        2.14        1.16      0.28 o 
   3   1  12        0.83        0.12      0.21 o 
   4   1  12       13.52       15.13      0.54 o 
   5   1  12        3.76        3.21      0.53 o 
  -5   2  12        0.19       -0.51      0.51 o 
  -4   2  12        7.67        6.78      0.37 o 
  -3   2  12        0.61        0.65      0.21 o 
  -2   2  12        3.34        3.17      0.26 o 
  -1   2  12       11.44        8.83      0.35 o 
   0   2  12        5.87        4.65      0.36 o 
   1   2  12        1.11        1.26      0.22 o 
   2   2  12        0.93        0.65      0.18 o 
   3   2  12       18.35       16.13      0.80 o 
   4   2  12        1.85        1.60      0.27 o 
   5   2  12        1.44        0.56      0.46 o 
  -5   3  12        0.00        0.55      0.77 o 
  -4   3  12        0.37        0.81      0.29 o 
  -3   3  12       11.10       10.71      0.61 o 
  -2   3  12        9.53        9.57      0.89 o 
  -1   3  12       19.83       18.33      0.94 o 
   0   3  12        6.55        7.44      0.41 o 
   1   3  12        0.24        0.52      0.44 o 
   2   3  12        0.01        0.06      0.24 o 
   3   3  12        6.05        5.36      0.37 o 
   4   3  12        4.52        6.26      0.67 o 
  -3   4  12       14.10       11.75      1.22 o 
  -2   4  12        3.14        2.81      0.53 o 
  -1   4  12        1.80        1.89      0.38 o 
   0   4  12        4.20        3.34      0.69 o 
   1   4  12        1.06       -0.06      0.69 o 
   2   4  12        0.99       -0.23      0.39 o 
  -5   1  13        0.62        0.68      1.17 o 
  -4   1  13        1.71        1.85      0.31 o 
  -3   1  13        7.56        7.69      0.38 o 
  -2   1  13        0.31        0.50      0.28 o 
  -1   1  13       15.15       13.95      0.41 o 
   0   1  13        0.91        1.36      0.19 o 
   1   1  13        4.47        3.48      0.32 o 
   2   1  13       10.66       12.42      0.71 o 
   3   1  13        7.29        6.40      0.46 o 
   4   1  13        3.42        2.46      0.32 o 
  -4   2  13        0.02        0.94      0.74 o 
  -3   2  13        0.00        0.46      0.40 o 
  -2   2  13        1.57        1.90      0.30 o 
  -1   2  13        8.87        9.59      0.53 o 
   0   2  13        0.31        0.55      0.20 o 
   1   2  13        1.58        1.48      0.32 o 
   2   2  13       10.21       10.69      0.50 o 
   3   2  13        0.19        0.35      0.31 o 
   4   2  13        1.54        1.35      0.33 o 
  -3   3  13        4.51        5.51      0.84 o 
  -2   3  13        9.92       11.02      1.06 o 
  -1   3  13        4.21        4.08      0.34 o 
   0   3  13        0.42        0.47      0.36 o 
   1   3  13        4.02        5.18      0.66 o 
   2   3  13        0.23       -0.08      0.36 o 
   3   3  13        0.41       -0.03      0.70 o 
  -4   0  14        0.26       -0.72      0.72 o 
  -3   0  14        8.44        5.83      0.80 o 
  -2   0  14        0.43       -0.54      0.66 o 
  -1   0  14       22.15       20.21      1.03 o 
   0   0  14        0.81        0.81      0.49 o 
   1   0  14        2.00        1.76      0.45 o 
   2   0  14        1.27        1.96      0.47 o 
   3   0  14        0.32        0.28      0.47 o 
  -3   1  14        2.64        2.54      0.38 o 
  -2   1  14        0.82        0.55      0.28 o 
  -1   1  14        0.29        0.35      0.28 o 
   0   1  14        0.00        0.09      0.33 o 
   1   1  14        0.02       -0.20      0.31 o 
   2   1  14       14.84       15.93      0.75 o 
   3   1  14       18.88       19.58      0.84 o 
  -3   2  14        2.33        1.29      0.47 o 
  -2   2  14        1.74        1.01      0.37 o 
  -1   2  14        0.49        0.71      0.38 o 
   0   2  14        3.97        4.06      0.58 o 
   1   2  14        6.20        5.64      0.63 o 
   2   2  14        3.65        2.90      0.42 o 
                                                 
